# Supplementary material for: Cis-activation in the Notch signaling pathway
Source: eLife. 2019 Jan 10;8:e37880. doi: 10.7554/eLife.37880 (PMC6345567; doi:10.7554/eLife.37880)
Supplement: Figure 5—source data 1. [file elife-37880-fig5-data1.zip]

Archive with 37 entries (32 files):
- Figure 5 - source data 1/
- Figure 5 - source data 1/extract_solution_features.m
- __MACOSX/
- __MACOSX/Figure 5 - source data 1/
- __MACOSX/Figure 5 - source data 1/._extract_solution_features.m
- Figure 5 - source data 1/.DS_Store
- __MACOSX/Figure 5 - source data 1/._.DS_Store
- Figure 5 - source data 1/quickrun.m
- __MACOSX/Figure 5 - source data 1/._quickrun.m
- Figure 5 - source data 1/Simulations/
- Figure 5 - source data 1/Simulations/double_complex.m
- __MACOSX/Figure 5 - source data 1/Simulations/
- __MACOSX/Figure 5 - source data 1/Simulations/._double_complex.m
- Figure 5 - source data 1/Simulations/double_sequential_clustermerge.mat
- __MACOSX/Figure 5 - source data 1/Simulations/._double_sequential_clustermerge.mat
- Figure 5 - source data 1/Simulations/scan_single_params.m
- __MACOSX/Figure 5 - source data 1/Simulations/._scan_single_params.m
- Figure 5 - source data 1/Simulations/scan_params.m
- __MACOSX/Figure 5 - source data 1/Simulations/._scan_params.m
- Figure 5 - source data 1/Simulations/single_complex.m
- __MACOSX/Figure 5 - source data 1/Simulations/._single_complex.m
- Figure 5 - source data 1/Simulations/double_sequential_nonstoich.mat
- __MACOSX/Figure 5 - source data 1/Simulations/._double_sequential_nonstoich.mat
- Figure 5 - source data 1/Simulations/single_complex.mat
- __MACOSX/Figure 5 - source data 1/Simulations/._single_complex.mat
- Figure 5 - source data 1/Simulations/double_parallel.mat
- __MACOSX/Figure 5 - source data 1/Simulations/._double_parallel.mat
- Figure 5 - source data 1/Simulations/double_sequential_higherorder.mat
- __MACOSX/Figure 5 - source data 1/Simulations/._double_sequential_higherorder.mat
- Figure 5 - source data 1/Simulations/double_sequential_trimolecular.mat
- __MACOSX/Figure 5 - source data 1/Simulations/._double_sequential_trimolecular.mat
- __MACOSX/Figure 5 - source data 1/._Simulations
- Figure 5 - source data 1/README.rtf
- __MACOSX/Figure 5 - source data 1/._README.rtf
- Figure 5 - source data 1/find_successful_combos.m
- __MACOSX/Figure 5 - source data 1/._find_successful_combos.m
- __MACOSX/._Figure 5 - source data 1
