# Supplementary material for: Cis-activation in the Notch signaling pathway
Source: eLife. 2019 Jan 10;8:e37880. doi: 10.7554/eLife.37880 (PMC6345567; doi:10.7554/eLife.37880)
Supplement: Figure 5—source data 1. [file elife-37880-fig5-data1.zip › Figure 5 - source data 1/extract_solution_features.m]

function solution_features = extract_solution_features(filename)
    vars = load(filename);
    all_solutions = vars.all_solutions;
    param_comb = vars.param_comb;

    solution_features = struct;
    for k = 1:size(param_comb, 1)
        if ~isempty(all_solutions{k})
            if isfield(all_solutions{k}, 'Cact')
                Cact_vals = [all_solutions{k}.Cact]; Cact_vals = Cact_vals(1, :);
            else
                Cact_vals = [all_solutions{k}.C]; Cact_vals = Cact_vals(1, :);
            end
            alpha_D_vals = [all_solutions{k}.alpha_D];
            empty_vals = find(isempty(Cact_vals)); 
            if ~isempty(empty_vals)
                Cact_interp = interp1(alpha_D_vals, Cact_vals, alpha_D_vals(empty_vals));
            else
                Cact_interp = Cact_vals;
            end

            solution_features(k).max_Cact = max(Cact_interp);
            solution_features(k).zero_Cact = Cact_interp(1);
            solution_features(k).final_Cact = Cact_interp(end);
            
            solution_features(k).length_nonzeros = length(find(Cact_interp > 0));

            solution_features(k).peak_D = find(Cact_interp ==  solution_features(k).max_Cact);

            solution_features(k).decline_Cact = solution_features(k).max_Cact - solution_features(k).final_Cact;
            solution_features(k).incline_Cact = solution_features(k).max_Cact - solution_features(k).zero_Cact;

        end
    end
end
