# Supplementary material for: Cis-activation in the Notch signaling pathway
Source: eLife. 2019 Jan 10;8:e37880. doi: 10.7554/eLife.37880 (PMC6345567; doi:10.7554/eLife.37880)
Supplement: Figure 5—source data 1. [file elife-37880-fig5-data1.zip › Figure 5 - source data 1/quickrun.m]

clear all;

%% load simulated data
filename_singlecomplex = './Simulations/single_complex.mat';
vars = load(filename_singlecomplex);
all_solutions_singlecomplex = vars.all_solutions;
param_comb_singlecomplex = vars.param_comb;

solution_features_singlecomplex = extract_solution_features(filename_singlecomplex);
out = find_successful_combos(solution_features_singlecomplex);
indices_singlecomplex = out{1}; incline_frac_singlecomplex = out{2}; decline_frac_singlecomplex = out{3};

filename0 = './Simulations/double_parallel.mat';
vars = load(filename0);
all_solutions0 = vars.all_solutions;
param_comb = vars.param_comb;

solution_features0 = extract_solution_features(filename0);
out = find_successful_combos(solution_features0);
indices0 = out{1}; incline_frac0 = out{2}; decline_frac0 = out{3};

filename1 = './Simulations/double_sequential_trimolecular.mat';
vars = load(filename1);
all_solutions1 = vars.all_solutions;

solution_features1 = extract_solution_features(filename1);
out = find_successful_combos(solution_features1);
indices1 = out{1}; incline_frac1 = out{2}; decline_frac1 = out{3};

filename2 = './Simulations/double_sequential_clustermerge.mat';
vars = load(filename2);
all_solutions2 = vars.all_solutions;

solution_features2 = extract_solution_features(filename2);
out = find_successful_combos(solution_features2);
indices2 = out{1}; incline_frac2 = out{2}; decline_frac2 = out{3};

filename3 = './Simulations/double_sequential_nonstoich.mat';
vars = load(filename3);
all_solutions3 = vars.all_solutions;

solution_features3 = extract_solution_features(filename3);
out = find_successful_combos(solution_features3);
indices3 = out{1}; incline_frac3 = out{2}; decline_frac3 = out{3};

filename4 = './Simulations/double_sequential_higherorder.mat';
vars = load(filename4);
all_solutions4 = vars.all_solutions;

solution_features4 = extract_solution_features(filename4);
out = find_successful_combos(solution_features4);
indices4 = out{1}; incline_frac4 = out{2}; decline_frac4 = out{3};

%% fraction of non-monotonic parameter sets: Figure 5 - panel 2d
figure
bar(1:6, [length(indices_singlecomplex); length(indices0); length(indices1); length(indices2); length(indices3); length(indices4)]/100)

%% non-monotonicity: Figure 5 - panel 2e
figure; hold on;
scatter(incline_frac2*100, decline_frac2*100)
scatter(incline_frac3*100, decline_frac3*100)
scatter(incline_frac4*100, decline_frac4*100)
xlabel('Incline (% of peak)'); ylabel('Decline (% of peak)')
legend({'C^- = {C^+} + {C^+}', 'C^- = D + {C^+}', 'C^- = 2N + 2D'}, 'FontSize', 12, 'Location', 'Northwest');

%% distribution of parameters: Figure 5 - figure supplement 1
figure; num_param = size(param_comb, 2);
pairwise_combos = nchoosek(1:num_param, 2);
for k = 1:size(pairwise_combos, 1)
    subtightplot(3, floor(size(pairwise_combos, 1)/3), k); hold on;
    plot_indices = randsample(10000, 2000); plot_success_indices = randsample(indices3, 1000);
    scatter(param_comb(plot_indices, pairwise_combos(k, 1)), param_comb(plot_indices, pairwise_combos(k, 2)), 'Marker', '.');
    scatter(param_comb(plot_success_indices, pairwise_combos(k, 1)), param_comb(plot_success_indices, pairwise_combos(k, 2)), 'Marker', '.');
    set(gca, 'XTickLabel', ''); set(gca, 'YTickLabel', '');
    %title([num2str(pairwise_combos(k, 1)), ',', num2str(pairwise_combos(k, 2))]);
end
