# Supplementary material for: Cis-activation in the Notch signaling pathway
Source: eLife. 2019 Jan 10;8:e37880. doi: 10.7554/eLife.37880 (PMC6345567; doi:10.7554/eLife.37880)
Supplement: Figure 5—source data 1. [file elife-37880-fig5-data1.zip › Figure 5 - source data 1/Simulations/scan_params.m]

clear all;

% vars = load('double_sequential_nonstoich.mat');
% param_comb = vars.param_comb;

num_param = 1e4;
% param_names = {'alpha_N', 'gamma_N', 'gamma_D', 'gamma_Cact', 'gamma_Cinh', 'kact_minus', 'kact_plus', 'kinh_minus', 'kinh_plus'};
% param_comb = lhsdesign(num_param, length(param_names))*1e2;

h = waitbar(0);
all_solutions = cell(1, num_param);
warning('OFF', 'optim:fsolve:NonSquareSystem');

for k = 1:size(param_comb, 1)      
    waitbar(k/size(param_comb, 1), h, [num2str(100*k/size(param_comb, 1)), '%']);
    solution_double_s = double_complex(param_comb(k, :));
    all_solutions{k} = solution_double_s;
end

close(h)
save('double_parallel.mat', 'param_comb', 'all_solutions');
