# Supplementary material for: Cis-activation in the Notch signaling pathway
Source: eLife. 2019 Jan 10;8:e37880. doi: 10.7554/eLife.37880 (PMC6345567; doi:10.7554/eLife.37880)
Supplement: Figure 5—source data 1. [file elife-37880-fig5-data1.zip › Figure 5 - source data 1/find_successful_combos.m]

function out = find_successful_combos(solution_features)
    mid_peak = find([solution_features.peak_D] > 1 & [solution_features.peak_D] < 8);
    non_mono = find([solution_features.incline_Cact] > 0 & [solution_features.decline_Cact] > 0);
    all_pos = find([solution_features.length_nonzeros] == 10);
    
    indices = intersect(all_pos, intersect(mid_peak, non_mono));
    
    incline_data = [solution_features.incline_Cact]; decline_data = [solution_features.decline_Cact]; max_data = [solution_features.max_Cact];
    incline_frac = incline_data(indices)./max_data(indices); 
    decline_frac = decline_data(indices)./max_data(indices); 
    
    out = {indices, incline_frac, decline_frac};

end
